# Supplementary material for: Optimization of physicochemical, textural, and rheological properties of sour cherry jam containing stevioside by using response surface methodology
Source: Food Sci Nutr. 2021 Mar 6;9(5):2483–96. doi: 10.1002/fsn3.2192 (PMC8116840; doi:10.1002/fsn3.2192)
Supplement: Supplementary file 1 — Data S1 [file FSN3-9-2483-s001.xlsx]

## Sheet: Sheet1
texture
Hardness	adhesivness	Chewiness	Cohesiveness
112.2	33.08	20.5383	0.289797
98	36.21	17.9713	0.333727
129.2	24.41	16.7144	0.254563
90	53.96	14.8337	0.222123
81.6	16.11	18.164	0.343428
91.5	23.04	8.87455	0.21326
81.3	21.3	15.8657	0.352265
79.7	34.36	22.5348	0.380937
38.6	5.47	2.56069	0.306505
45.4	58.74	7.69305	0.304103
51	23.48	24.3538	0.309194
107.2	31.93	21.998	0.283545
62.5	39.11	11.2845	0.296607
75.8	26.77	15.6035	0.269964
95.1	37.26	27.1188	0.302926
88.72	3.51	8.45982	0.210933
84.21	35.74	9.32297	0.227221
101.2	37.46	10.5619	0.19125
95.42	17.13	8.7531	0.210783
79.23	38.04	7.45198	0.234862

## Sheet: Sheet2
tss
46.2
48.03
49.36
47.36
52.36
57.36
53.8
55.43
53.8
60.53
62.61
61.3
62.23
66.1
56.2
55.7
53.8
55.13
53.65
54.2

## Sheet: Sheet3
total sugar
21.4471
22.2613
22.7085
28.4032
29.3134
42.7002
53.3838
45.6432
48.7427
47.5676
53.4954
55.8092
53.8582
58.1887
61.2728
42.8943
44.3012
41.296
41.1422
42.48

## Sheet: Sheet4
shear rate	1	2	3	4	5	6	7	8	9	10	11	12	13	14	15
0	3.086	6.033	4.322	5.56	4.238	10.4331	12.004	9.2882	8.281	13.004	11.767	17.87	14.664	26.21	24.792
1	3.3713	10.575	5.504	9.956	6.198	14.1511	20.827	12.8142	9.789	21.827	14.947	20.525	21.251	37.77	32.707
2	3.62228	13.9685	6.50563	13.1842	7.55058	17.0183	26.9353	15.5204	11.1231	27.9353	17.6352	22.7868	26.4747	45.8003	39.1153
3	3.86175	17.0314	7.44886	16.0816	8.74082	19.6332	32.3159	17.9845	12.3985	33.3159	20.1646	24.9206	31.2834	52.8815	45.0559
4	4.09404	19.8975	8.35605	18.7831	9.83655	22.0966	37.2725	20.3035	13.6373	38.2725	22.596	26.9753	35.8409	59.409	50.7119
10	5.40768	35.0229	13.4027	32.9415	15.4416	35.265	62.6583	32.6756	20.6604	63.6583	36.1074	38.432	60.4874	92.8842	81.5662
10	5.40768	35.0229	13.4027	32.9415	15.4416	35.265	62.6583	50.6252	20.6604	63.6583	36.1074	38.432	60.4874	92.8842	81.5662
10	5.40768	35.0229	13.4027	32.9415	15.4416	35.265	62.6583	50.6252	20.6604	63.6583	36.1074	38.432	60.4874	92.8842	81.5662
10	5.40768	35.0229	13.4027	32.9415	15.4416	35.265	62.6583	50.6252	20.6604	63.6583	36.1074	38.432	60.4874	92.8842	81.5662
20	7.45005	56.6826	21.0977	53.0493	23.173	54.4145	97.7271	50.6252	31.612	98.7271	56.6837	55.9485	96.8268	139.2	127.533
20	7.45005	56.6826	21.0977	53.0493	23.173	54.4145	97.7271	66.9692	31.612	98.7271	56.6837	55.9485	96.8268	139.2	127.533
20	7.45005	56.6826	21.0977	53.0493	23.173	54.4145	97.7271	66.9692	31.612	98.7271	56.6837	55.9485	96.8268	139.2	127.533
20	7.45005	56.6826	21.0977	53.0493	23.173	54.4145	97.7271	66.9692	31.612	98.7271	56.6837	55.9485	96.8268	139.2	127.533
30	9.39878	76.2318	28.344	71.0964	29.9766	71.8788	128.618	66.9692	42.0823	129.618	76.0439	72.4741	130.279	180.042	170.145
30	9.39878	76.2318	28.344	71.0964	29.9766	71.8788	128.618	82.3508	42.0823	129.618	76.0439	72.4741	130.279	180.042	170.145
30	9.39878	76.2318	28.344	71.0964	29.9766	71.8788	128.618	82.3508	42.0823	129.618	76.0439	72.4741	130.279	180.042	170.145
30	9.39878	76.2318	28.344	71.0964	29.9766	71.8788	128.618	82.3508	42.0823	129.618	76.0439	72.4741	130.279	180.042	170.145
40	11.2891	94.5253	35.3134	87.9234	36.2399	88.3315	157.075	82.3508	52.2518	158.075	94.6543	88.3873	161.984	217.691	210.715
40	11.2891	94.5253	35.3134	87.9234	36.2399	88.3315	157.075	97.0541	52.2518	158.075	94.6543	88.3873	161.984	217.691	210.715
40	11.2891	94.5253	35.3134	87.9234	36.2399	88.3315	157.075	97.0541	52.2518	158.075	94.6543	88.3873	161.984	217.691	210.715
40	11.2891	94.5253	35.3134	87.9234	36.2399	88.3315	157.075	97.0541	52.2518	158.075	94.6543	88.3873	161.984	217.691	210.715
50	13.1371	111.938	42.084	103.898	42.1299	104.071	183.848	97.0541	62.2035	184.848	112.726	103.86	192.451	253.131	249.832
50	13.1371	111.938	42.084	103.898	42.1299	104.071	183.848	111.239	62.2035	184.848	112.726	103.86	192.451	253.131	249.832
50	13.1371	111.938	42.084	103.898	42.1299	104.071	183.848	111.239	62.2035	184.848	112.726	103.86	192.451	253.131	249.832
50	13.1371	111.938	42.084	103.898	42.1299	104.071	183.848	111.239	62.2035	184.848	112.726	103.86	192.451	253.131	249.832
60	14.9521	128.681	48.7003	119.224	47.7385	119.264	209.352	111.239	71.9848	210.352	130.381	118.991	221.965	286.904	287.828
60	14.9521	128.681	48.7003	119.224	47.7385	119.264	209.352	125.006	71.9848	210.352	130.381	118.991	221.965	319.352	324.916
60	14.9521	128.681	48.7003	119.224	47.7385	119.264	209.352	125.006	71.9848	210.352	130.381	118.991	221.965	350.706	361.245
60	14.9521	128.681	48.7003	119.224	47.7385	119.264	209.352	125.006	71.9848	210.352	130.381	118.991	221.965	381.135	396.923
70	16.7401	144.885	55.1908	134.031	53.1235	134.017	233.847	125.006	81.6267	234.847	147.695	133.843	250.711	410.764	432.032
70	16.7401	144.885	55.1908	134.031	53.1235	134.017	233.847	138.425	81.6267	234.847	147.695	133.843	250.711
70	16.7401	144.885	55.1908	134.031	53.1235	134.017	233.847	138.425	81.6267	234.847	147.695	133.843	250.711
70	16.7401	144.885	55.1908	134.031	53.1235	134.017	233.847	138.425	81.6267	234.847	147.695	133.843	250.711
80	18.5053	160.642	61.5757	148.407	58.3241	148.404	257.51	138.425	91.1508	258.51	164.724	148.46	278.814
80	18.5053	160.642	61.5757	148.407	58.3241	148.404	257.51	151.548	91.1508	258.51	164.724	148.46	306.367
80	18.5053	160.642	61.5757	148.407	58.3241	148.404	257.51	151.548	91.1508	258.51	164.724	148.46	333.442
80	18.5053	160.642	61.5757	148.407	58.3241	148.404	257.51	151.548	91.1508	258.51	164.724	148.46
90	20.2508	176.019	67.8696	162.418	63.3687	162.478	280.468	151.548	100.573		181.506	162.876
90	20.2508	176.019	67.8696	162.418	63.3687	162.478	280.468	164.413	100.573		181.506	162.876
90	20.2508	176.019	67.8696	162.418	63.3687	162.478	280.468	164.413	100.573		181.506	162.876
90	20.2508	176.019	67.8696	162.418	63.3687	162.478	280.468	164.413	100.573		181.506	162.876
100	21.979	191.065	74.0838	176.112	68.2787	176.281		164.413	109.906		198.073	177.115
100	21.979	191.065	74.0838	176.112	68.2787	176.281			109.906		198.073	177.115
100	21.979	191.065	74.0838	176.112	68.2787	176.281			109.906		198.073	177.115
100	21.979											177.115
												191.196
												191.196
												191.196

## Sheet: Sheet5
yield stress	flow index	consistency
3.08	0.91	0.28
6.03	0.88	4.54
4.32	0.79	1.18
5.56	0.85	4.39
4.23	0.87	1.96
10.43	0.75	3.99
12	0.81	8.82
8.28	0.91	3.87
10.24	0.75	1.5
13	0.81	8.82
10.21	0.91	3.43
10.32	0.75	3.56
10.89	0.83	3.71
10.59	0.84	3.52
9.28	0.82	3.78
11.76	0.82	3.18
17.87	0.88	2.65
26.21	0.84	6.58
14.66	0.76	11.56
24.79	0.85	7.91

## Sheet: Sheet6
	50% sugar		30% sugar		40%sugar		20%sugar
Frequency	Storage Modulus	Loss Modulus	Storage Modulus	Loss Modulus	Storage Modulus	Loss Modulus	Storage Modulus	Loss Modulus
[Hz]	[Pa]	[Pa]	[Pa]	[Pa]	[Pa]	[Pa]	[Pa]	[Pa]
0.01	689	251	1.88	0.346	54.8	16.2	0.746	1.26
0.0139	677	253	2.09	0.393	70.6	33	0.837	1.16
0.0193	702	235	2.26	0.471	82.1	50.6	0.84	1.151
0.0268	750	243	2.47	0.508	91	62.6	0.856	1.17
0.0373	774	287	2.6	0.579	112	83	0.96	1.53
0.0518	849	315	2.8	0.665	126	97.8	0.97	1.3
0.072	893	390	2.78	0.581	145	121	1.01	1.3
0.1	956	446	2.96	0.791	164	130	1.05	1.45
0.139	1040	511	3.39	1.13	175	136	1.09	1.52
0.193	1130	586	3.96	0.972	195	151	1.11	1.73
0.268	1270	660	3.68	1.37	216	157	1.3	1.52
0.373	1400	714	4.25	1.61	257	173	1.33	2.31
0.518	1530	767	4.43	2.15	276	178	1.45	2.28
0.72	1670	811	4.62	3.19	309	190	1.68	1.87
1	1830	838	5.92	3.98	330	195	2.38	2.06
1.39	1990	872	6.46	5.33	399	217	3.17	3.12
1.93	2140	902	7.9	6.17	420	226	4.26	4.15
2.68	2300	942	8.73	8.04	439	233	5.67	5.01
3.73	2440	990	13.21	12.3	488	254	9.79	6.49
5.18	2590	1050	14.57	13.6	526	275	16.3	8.09
7.2	2730	1130	18.583	17.7	567	300	29.1	10.7
10	2890	1220	31.57	30.2	618	336	54.2	14

## Sheet: Sheet7
Frequency	10%sugars	20%sugars		30%sugars		40%sugars		50%sugars
[Hz]	loss tangant	loss tangant	Complex Viscosity	loss tangant	Complex Viscosity	loss tangant	Complex Viscosity	loss tangant	Complex Viscosity
0.01	1.68	2.19	4.01	0.415	30.4	0.295	910	0.365	11700
0.0139	1.38	8.88	4.17	0.876	24.3	0.468	893	0.374	8280
0.0193	0.43	3.2	4.17	0.599	19	0.617	795	0.334	6100
0.0268	1.37	1.97	3.96	0.517	15	0.689	655	0.324	4680
0.0373	1.44	2.49	3.14	0.574	11.4	0.744	594	0.371	3530
0.0518	1.34	2.15	2.52	0.493	8.85	0.776	490	0.371	2780
0.072	1.29	2.16	1.92	0.457	6.28	0.834	417	0.436	2160
0.1	1.38	2.16	1.32	0.427	4.87	0.793	332	0.466	1680
0.139	1.07	1.76	1.53	0.421	4.1	0.775	253	0.491	1330
0.193	1.55	1.6	1.24	0.392	3.36	0.776	203	0.517	1050
0.268	1.17	1.34	0.565	0.379	2.33	0.729	158	0.521	848
0.373	1.74	1.19	0.737	0.357	1.94	0.671	132	0.509	671
0.518	1.08	0.981	0.414	0.347	1.24	0.642	101	0.501	526
0.72	1.11	0.865	0.384	0.34	1	0.616	80.1	0.486	411
1	0.867	0.796	0.49	0.325	1.05	0.591	61	0.457	321
1.39	0.984	0.684	0.37	0.315	0.796	0.544	52	0.439	248
1.93	0.974	0.597	0.365	0.31	0.649	0.537	39.3	0.421	192
2.68	0.883	0.537	0.325	0.309	0.504	0.531	29.5	0.41	147
3.73	0.663	0.493	0.367	0.301	0.58	0.52	23.5	0.406	112
5.18	0.495	0.46	0.371	0.302	0.432	0.522	18.2	0.407	85.8
7.2	0.366	0.424	0.436	0.295	0.393	0.529	14.2	0.412	65.3
10	0.259	0.404	0.507	0.292	0.481	0.544	11.2	0.421	49.9
			0.611		0.438		8.57
			0.921		0.577		6.83
			1.07		0.82		5.2
			1.57		0.903		3.86
			1.54		1.62		3.09
			2.31		1.81		2.92
			2.89		1.97		2.92
